# Supplementary material for: Evaluating Teaching Effectiveness of Medical Humanities in an Integrated Clerkship Program by a Novel Prospective Propensity Score Matching Framework
Source: Int J Environ Res Public Health. 2022 Feb 8;19(3):1882. doi: 10.3390/ijerph19031882 (PMC8834878; doi:10.3390/ijerph19031882)
Supplement: Supplementary file 1 [file ijerph-19-01882-s001.zip]

Archive with 1 entries (1 files):
- ijerph-1525807-supplementary.pdf
